# Supplementary material for: Identifying cell states in single-cell RNA-seq data at statistically maximal resolution
Source: PLoS Comput Biol. 2024 Jul 12;20(7):e1012224. doi: 10.1371/journal.pcbi.1012224 (PMC11364423; doi:10.1371/journal.pcbi.1012224)
Supplement: S1 Table — (XLSX) [file pcbi.1012224.s002.xlsx]

## Sheet: dataset_descriptions
dataset_name	species	tissue	tissue_exact	Technique	NCBI GEO Series / Link	Reference	Reference number	Comments	Basis for Simulated dataset	Reproducibility of partitions	Benchmarking of Clustering tools	Cellstate diversity
baron	human	Pancreas	Pancreatic islets	InDrops	GSE84133	Baron M, Veres A, Wolock SL, Faust AL et al. A Single-Cell Transcriptomic Map of the Human and Mouse Pancreas Reveals Inter- and Intra-cell Population Structure. Cell Syst 2016 Oct 26;3(4):346-360.e4. PMID: 27667365	[1]	Only sample 1 (GSM2230757)	TRUE	TRUE	TRUE	TRUE
chen	mouse	Brain	Hypothalamus	Drop-seq	GSE87544	Chen R, Wu X, Jiang L, Zhang Y. Single-Cell RNA-Seq Reveals Hypothalamic Cell Diversity. Cell Rep 2017 Mar 28;18(13):3227-3241. PMID: 28355573	[2]	Only human data	FALSE	TRUE	TRUE	TRUE
hca_10X2x5Kcell250Kreads	human	Blood	Periphal blood monocytes	Chromium	GSE133535	Mereu E, Lafzi A, Moutinho C, Ziegenhain C et al. Benchmarking single-cell RNA-sequencing protocols for cell atlas projects. Nat Biotechnol 2020 Jun;38(6):747-755. PMID: 32518403	[3]	Only human data	FALSE	TRUE	FALSE	TRUE
hca_CELseq2	human	Blood	Periphal blood monocytes	CEL-seq2	GSE133539	Mereu E, Lafzi A, Moutinho C, Ziegenhain C et al. Benchmarking single-cell RNA-sequencing protocols for cell atlas projects. Nat Biotechnol 2020 Jun;38(6):747-755. PMID: 32518404	[3]	Only human data	TRUE	TRUE	FALSE	TRUE
hca_Dropseq	human	Blood	Periphal blood monocytes	Drop-seq	GSE133540	Mereu E, Lafzi A, Moutinho C, Ziegenhain C et al. Benchmarking single-cell RNA-sequencing protocols for cell atlas projects. Nat Biotechnol 2020 Jun;38(6):747-755. PMID: 32518405	[3]	Only human data	TRUE	TRUE	FALSE	TRUE
hca_MARSseq	human	Blood	Periphal blood monocytes	MARS-seq	GSE133542	Mereu E, Lafzi A, Moutinho C, Ziegenhain C et al. Benchmarking single-cell RNA-sequencing protocols for cell atlas projects. Nat Biotechnol 2020 Jun;38(6):747-755. PMID: 32518406	[3]	Only human data	FALSE	TRUE	FALSE	TRUE
hca_QUARTZseq	human	Blood	Periphal blood monocytes	Quartz-seq2	GSE133543	Mereu E, Lafzi A, Moutinho C, Ziegenhain C et al. Benchmarking single-cell RNA-sequencing protocols for cell atlas projects. Nat Biotechnol 2020 Jun;38(6):747-755. PMID: 32518407	[3]	Only human data	TRUE	TRUE	FALSE	TRUE
hca_SCRBseq	human	Blood	Periphal blood monocytes	gmcSCRB-seq	GSE133544	Mereu E, Lafzi A, Moutinho C, Ziegenhain C et al. Benchmarking single-cell RNA-sequencing protocols for cell atlas projects. Nat Biotechnol 2020 Jun;38(6):747-755. PMID: 32518408	[3]	Only human data	FALSE	TRUE	FALSE	TRUE
hca_ddSEQ	human	Blood	Periphal blood monocytes	ddSeq	GSE133547	Mereu E, Lafzi A, Moutinho C, Ziegenhain C et al. Benchmarking single-cell RNA-sequencing protocols for cell atlas projects. Nat Biotechnol 2020 Jun;38(6):747-755. PMID: 32518409	[3]	Only human data	TRUE	TRUE	FALSE	TRUE
hca_inDrop	human	Blood	Periphal blood monocytes	InDrops	GSE133548	Mereu E, Lafzi A, Moutinho C, Ziegenhain C et al. Benchmarking single-cell RNA-sequencing protocols for cell atlas projects. Nat Biotechnol 2020 Jun;38(6):747-755. PMID: 32518410	[3]	Only human data	FALSE	TRUE	FALSE	TRUE
kernfeld	mouse	Thymus	Thymus P0	Drop-seq	GSE107910	Kernfeld EM, Genga RMJ, Neherin K, Magaletta ME et al. A Single-Cell Transcriptomic Atlas of Thymus Organogenesis Resolves Cell Types and Developmental Maturation. Immunity 2018 Jun 19;48(6):1258-1270.e6. PMID: 29884461	[4]	Only P0 samples (GSM2883201, GSM2883202)	TRUE	TRUE	FALSE	TRUE
lamanno_embryo	human	Brain	Embryo ventral midbrain	STRT-seq (C1)	GSE76381	La Manno G, Gyllborg D, Codeluppi S, Nishimura K et al. Molecular Diversity of Midbrain Development in Mouse, Human, and Stem Cells. Cell 2016 Oct 6;167(2):566-580.e19. PMID: 27716510	[5]	GSE76381_EmbryoMoleculeCounts.cef.txt.gz	TRUE	TRUE	FALSE	TRUE
lamanno_mouseembryo	mouse	Brain	Embryo ventral midbrain	STRT-seq (C1)	GSE76382	La Manno G, Gyllborg D, Codeluppi S, Nishimura K et al. Molecular Diversity of Midbrain Development in Mouse, Human, and Stem Cells. Cell 2016 Oct 6;167(2):566-580.e19. PMID: 27716511	[5]	GSE76381_MouseEmbryoMoleculeCounts.cef.txt.gz	TRUE	TRUE	FALSE	TRUE
microwellseq_Bladder	mouse	Bladder	Bladder	Microwell-seq	GSE108097	Han X, Wang R, Zhou Y, Fei L et al. Mapping the Mouse Cell Atlas by Microwell-Seq. Cell 2018 Feb 22;172(5):1091-1107.e17. PMID: 29474909	[6]	GSM2889480	TRUE	TRUE	FALSE	TRUE
microwellseq_Kidney	mouse	Kidney	Kidney	Microwell-seq	GSE108098	Han X, Wang R, Zhou Y, Fei L et al. Mapping the Mouse Cell Atlas by Microwell-Seq. Cell 2018 Feb 22;172(5):1091-1107.e17. PMID: 29474910	[6]	GSM2906425, GSM2906426	FALSE	TRUE	FALSE	TRUE
microwellseq_Lung	mouse	Lung	Lung	Microwell-seq	GSE108099	Han X, Wang R, Zhou Y, Fei L et al. Mapping the Mouse Cell Atlas by Microwell-Seq. Cell 2018 Feb 22;172(5):1091-1107.e17. PMID: 29474911	[6]	GSM2906429-GSM2906431	FALSE	TRUE	FALSE	TRUE
microwellseq_Mammary	mouse	Mammary	Mammary	Microwell-seq	GSE108100	Han X, Wang R, Zhou Y, Fei L et al. Mapping the Mouse Cell Atlas by Microwell-Seq. Cell 2018 Feb 22;172(5):1091-1107.e17. PMID: 29474912	[6]	GSM2906439-GSM2906442	FALSE	TRUE	FALSE	TRUE
microwellseq_Spleen	mouse	Spleen	Spleen	Microwell-seq	GSE108101	Han X, Wang R, Zhou Y, Fei L et al. Mapping the Mouse Cell Atlas by Microwell-Seq. Cell 2018 Feb 22;172(5):1091-1107.e17. PMID: 29474913	[6]	GSM2906471	FALSE	TRUE	FALSE	TRUE
microwellseq_Thymus	mouse	Thymus	Thymus	Microwell-seq	GSE108102	Han X, Wang R, Zhou Y, Fei L et al. Mapping the Mouse Cell Atlas by Microwell-Seq. Cell 2018 Feb 22;172(5):1091-1107.e17. PMID: 29474914	[6]	GSM2906475, GSM2906476	FALSE	TRUE	FALSE	TRUE
muraro	human	Pancreas	Pancreatic islets	SORT-seq	GSE85241	Muraro MJ, Dharmadhikari G, Grün D, Groen N et al. A Single-Cell Transcriptome Atlas of the Human Pancreas. Cell Syst 2016 Oct 26;3(4):385-394.e3. PMID: 27693023	[7]		TRUE	TRUE	FALSE	TRUE
park	mouse	Kidney	Kidney	Chromium	GSE107585	Park J, Shrestha R, Qiu C, Kondo A et al. Single-cell transcriptomics of the mouse kidney reveals potential cellular targets of kidney disease. Science 2018 May 18;360(6390):758-763. PMID: 29622724	[8]	Only 4 WT samples (GSM2871706-GSM2871709)	FALSE	TRUE	FALSE	TRUE
tabula_muris_Bladder	mouse	Bladder	Bladder	Chromium	GSE109774	Tabula Muris Consortium., Overall coordination., Logistical coordination., Organ collection and processing. et al. Single-cell transcriptomics of 20 mouse organs creates a Tabula Muris. Nature 2018 Oct;562(7727):367-372. PMID: 30283141	[9]	GSE109774_Bladder.tar.gz	TRUE	TRUE	FALSE	TRUE
tabula_muris_Kidney	mouse	Kidney	Kidney	Chromium	GSE109775	Tabula Muris Consortium., Overall coordination., Logistical coordination., Organ collection and processing. et al. Single-cell transcriptomics of 20 mouse organs creates a Tabula Muris. Nature 2018 Oct;562(7727):367-372. PMID: 30283142	[9]	GSE109774_Kidney.tar.gz	TRUE	TRUE	FALSE	TRUE
tabula_muris_Lung	mouse	Lung	Lung	Chromium	GSE109776	Tabula Muris Consortium., Overall coordination., Logistical coordination., Organ collection and processing. et al. Single-cell transcriptomics of 20 mouse organs creates a Tabula Muris. Nature 2018 Oct;562(7727):367-372. PMID: 30283143	[9]	GSE109774_Lung.tar.gz	TRUE	TRUE	FALSE	TRUE
tabula_muris_Mammary	mouse	Mammary	Mammary	Chromium	GSE109777	Tabula Muris Consortium., Overall coordination., Logistical coordination., Organ collection and processing. et al. Single-cell transcriptomics of 20 mouse organs creates a Tabula Muris. Nature 2018 Oct;562(7727):367-372. PMID: 30283144	[9]	GSE109774_Mammary.tar.gz	TRUE	TRUE	FALSE	TRUE
tabula_muris_Spleen	mouse	Spleen	Spleen	Chromium	GSE109778	Tabula Muris Consortium., Overall coordination., Logistical coordination., Organ collection and processing. et al. Single-cell transcriptomics of 20 mouse organs creates a Tabula Muris. Nature 2018 Oct;562(7727):367-372. PMID: 30283145	[9]	GSE109774_Spleen.tar.gz	FALSE	TRUE	FALSE	TRUE
tabula_muris_Thymus	mouse	Thymus	Thymus	Chromium	GSE109779	Tabula Muris Consortium., Overall coordination., Logistical coordination., Organ collection and processing. et al. Single-cell transcriptomics of 20 mouse organs creates a Tabula Muris. Nature 2018 Oct;562(7727):367-372. PMID: 30283146	[9]	GSE109774_Thymus.tar.gz	TRUE	TRUE	FALSE	TRUE
xin	human	Pancreas	Pancreatic islets	Chromium	GSE114297	Xin Y, Dominguez Gutierrez G, Okamoto H, Kim J et al. Pseudotime Ordering of Single Human β-Cells Reveals States of Insulin Production and Unfolded Protein Response. Diabetes 2018 Sep;67(9):1783-1794. PMID: 29950394	[10]		FALSE	TRUE	FALSE	TRUE
zeisel	mouse	Brain	Somatosensory cortex, CA1 hippocampus	STRT-seq (C1)	GSE60361	Zeisel A, Muñoz-Manchado AB, Codeluppi S, Lönnerberg P et al. Brain structure. Cell types in the mouse cortex and hippocampus revealed by single-cell RNA-seq. Science 2015 Mar 6;347(6226):1138-42. PMID: 25700174	[11]		TRUE	TRUE	TRUE	TRUE
zhengmix4eq	human	PBMC	Periphal blood monocytes	Chromium	https://support.10xgenomics.com/single-cell-gene-expression/datasets	Zheng, G. X. Y. et al. Massively parallel digital transcriptional profiling of single cells. Nat. Commun. 8, 14049 (2017).	[12]	Constructed datasets used for benchmarking; see separate sheet	TRUE	TRUE	TRUE	FALSE
zhengmix4uneq	human	PBMC	Periphal blood monocytes	Chromium	https://support.10xgenomics.com/single-cell-gene-expression/datasets	Zheng, G. X. Y. et al. Massively parallel digital transcriptional profiling of single cells. Nat. Commun. 8, 14049 (2017).	[12]	Constructed datasets used for benchmarking; see separate sheet	FALSE	TRUE	TRUE	FALSE
zhengmix8eq	human	PBMC	Periphal blood monocytes	Chromium	https://support.10xgenomics.com/single-cell-gene-expression/datasets	Zheng, G. X. Y. et al. Massively parallel digital transcriptional profiling of single cells. Nat. Commun. 8, 14049 (2017).	[12]	Constructed datasets used for benchmarking; see separate sheet	FALSE	TRUE	TRUE	FALSE
zhengmix8uneq	human	PBMC	Periphal blood monocytes	Chromium	https://support.10xgenomics.com/single-cell-gene-expression/datasets	Zheng, G. X. Y. et al. Massively parallel digital transcriptional profiling of single cells. Nat. Commun. 8, 14049 (2017).	[12]	Constructed datasets used for benchmarking; see separate sheet	FALSE	TRUE	TRUE	FALSE
zhengmix10eq	human	PBMC	Periphal blood monocytes	Chromium	https://support.10xgenomics.com/single-cell-gene-expression/datasets	Zheng, G. X. Y. et al. Massively parallel digital transcriptional profiling of single cells. Nat. Commun. 8, 14049 (2017).	[12]	Constructed datasets used for benchmarking; see separate sheet	FALSE	TRUE	TRUE	FALSE
									17	34	8	29
References
1. Baron M, Veres A, Wolock SL, Faust AL et al. A Single-Cell Transcriptomic Map of the Human and Mouse Pancreas Reveals Inter- and Intra-cell Population Structure. Cell Syst 2016 Oct 26;3(4):346-360.e4. PMID: 27667365
2. Chen R, Wu X, Jiang L, Zhang Y. Single-Cell RNA-Seq Reveals Hypothalamic Cell Diversity. Cell Rep 2017 Mar 28;18(13):3227-3241. PMID: 28355573
3. Mereu E, Lafzi A, Moutinho C, Ziegenhain C et al. Benchmarking single-cell RNA-sequencing protocols for cell atlas projects. Nat Biotechnol 2020 Jun;38(6):747-755. PMID: 32518403
4. Kernfeld EM, Genga RMJ, Neherin K, Magaletta ME et al. A Single-Cell Transcriptomic Atlas of Thymus Organogenesis Resolves Cell Types and Developmental Maturation. Immunity 2018 Jun 19;48(6):1258-1270.e6. PMID: 29884461
5. La Manno G, Gyllborg D, Codeluppi S, Nishimura K et al. Molecular Diversity of Midbrain Development in Mouse, Human, and Stem Cells. Cell 2016 Oct 6;167(2):566-580.e19. PMID: 27716510
6. Han X, Wang R, Zhou Y, Fei L et al. Mapping the Mouse Cell Atlas by Microwell-Seq. Cell 2018 Feb 22;172(5):1091-1107.e17. PMID: 29474909
7. Muraro MJ, Dharmadhikari G, Grün D, Groen N et al. A Single-Cell Transcriptome Atlas of the Human Pancreas. Cell Syst 2016 Oct 26;3(4):385-394.e3. PMID: 27693023
8. Park J, Shrestha R, Qiu C, Kondo A et al. Single-cell transcriptomics of the mouse kidney reveals potential cellular targets of kidney disease. Science 2018 May 18;360(6390):758-763. PMID: 29622724
9. Tabula Muris Consortium., Overall coordination., Logistical coordination., Organ collection and processing. et al. Single-cell transcriptomics of 20 mouse organs creates a Tabula Muris. Nature 2018 Oct;562(7727):367-372. PMID: 30283141
10. Xin Y, Dominguez Gutierrez G, Okamoto H, Kim J et al. Pseudotime Ordering of Single Human β-Cells Reveals States of Insulin Production and Unfolded Protein Response. Diabetes 2018 Sep;67(9):1783-1794. PMID: 29950394
11. Zeisel A, Muñoz-Manchado AB, Codeluppi S, Lönnerberg P et al. Brain structure. Cell types in the mouse cortex and hippocampus revealed by single-cell RNA-seq. Science 2015 Mar 6;347(6226):1138-42. PMID: 25700174
12. Zheng, G. X. Y. et al. Massively parallel digital transcriptional profiling of single cells. Nat. Commun. 8, 14049 (2017).

## Sheet: zhengmix
dataset_name	CD14+ Monocytes	CD19+ B Cells	CD34+ Cells	CD4+ Helper T Cells	CD4+/CD25+ Regulatory T Cells	CD4+/CD45RA+/CD25- Naive T cells	CD4+/CD45RO+ Memory T Cells	CD56+ Natural Killer Cells	CD8+ Cytotoxic T cells	CD8+/CD45RA+ Naive Cytotoxic T Cells	Total
zhengmix_4eq	1000	1000	0	0	1000	0	0	0	0	1000	4000
zhengmix_4uneq	500	1000	0	0	3000	0	0	0	0	2000	6500
zhengmix_8eq	1000	1000	0	1000	1000	1000	1000	1000	0	1000	8000
zhengmix_8uneq	2600	1700	30	0	200	2300	1700	1500	0	1700	11730
zhengmix_10eq	1000	1000	1000	1000	1000	1000	1000	1000	1000	1000	10000

## Sheet: cellstate_results
dataset_name	species	tissue	Technique	n_cells	median_UMI	n_cellstates	entropy	n_singlets	mean_cluster_size	median_cluster_size	std_cluster_size	median_relative_abundance	mean_relative_abundance	singlet_fraction
baron	human	Pancreas	InDrops	1937	5346	113	2.87528	74	17.1416	1	53.292	0.000516262	0.00884956	0.0382034
chen	mouse	Brain	Drop-seq	14437	2192	384	3.52118	277	37.5964	1	159.925	6.92665e-05	0.00260417	0.0191868
hca_10X2x5Kcell250Kreads	human	Blood	Chromium	4523	5135	626	3.62945	564	7.22524	1	47.8116	0.000221092	0.00159744	0.124696
hca_CELseq2	human	Blood	CEL-seq2	2110	2995	180	3.3442	47	11.7222	3	42.4775	0.0014218	0.00555556	0.0222749
hca_Dropseq	human	Blood	Drop-seq	5189	927	2772	7.28643	1942	1.87193	1	7.3888	0.000192715	0.00036075	0.374253
hca_MARSseq	human	Blood	MARS-seq	1700	671.5	990	6.58164	698	1.71717	1	1.98041	0.000588235	0.0010101	0.410588
hca_QUARTZseq	human	Blood	Quartz-seq2	1691	9148	261	3.29287	185	6.47893	1	33.5167	0.000591366	0.00383142	0.109403
hca_SCRBseq	human	Blood	gmcSCRB-seq	2917	4044	1763	7.32005	1023	1.65457	1	1.07954	0.000342818	0.000567215	0.350703
hca_ddSEQ	human	Blood	ddSeq	2714	3620	1114	6.03099	773	2.43627	1	8.06893	0.00036846	0.000897666	0.284819
hca_inDrop	human	Blood	InDrops	2363	254	1464	7.06492	891	1.61407	1	2.06568	0.000423191	0.00068306	0.377063
kernfeld	mouse	Thymus	Drop-seq	973	2659	8	0.864436	2	121.625	7	202.236	0.00719424	0.125	0.0020555
lamanno_embryo	human	Brain	STRT-seq (C1)	1977	4887	1349	6.17947	1240	1.46553	1	8.27715	0.000505817	0.00074129	0.627213
lamanno_mouseembryo	mouse	Brain	STRT-seq (C1)	1907	8123	1363	6.45211	1320	1.39912	1	5.13021	0.000524384	0.000733676	0.692187
microwellseq_Bladder	mouse	Bladder	Microwell-seq	3143	1637	150	2.15047	106	20.9533	1	114.804	0.000318167	0.00666667	0.0337257
microwellseq_Kidney	mouse	Kidney	Microwell-seq	6665	793	407	2.55596	332	16.3759	1	128.097	0.000150038	0.002457	0.0498125
microwellseq_Lung	mouse	Lung	Microwell-seq	9116	800	39	2.09668	5	233.744	7	555.164	0.000767881	0.025641	0.000548486
microwellseq_Mammary	mouse	Mammary	Microwell-seq	5681	718	262	1.54484	230	21.6832	1	231.537	0.000176025	0.00381679	0.0404858
microwellseq_Spleen	mouse	Spleen	Microwell-seq	2417	704	300	1.24447	275	8.05667	1	118.33	0.000413736	0.00333333	0.113777
microwellseq_Thymus	mouse	Thymus	Microwell-seq	5758	671.5	173	0.820386	138	33.2832	1	348.504	0.000173671	0.00578035	0.0239667
muraro	human	Pancreas	SORT-seq	2298	18872.5	95	3.4253	33	24.1895	3	45.3172	0.00130548	0.0105263	0.0143603
park	mouse	Kidney	Chromium	12090	2125	177	3.66209	110	68.3051	1	144.286	8.2713e-05	0.00564972	0.00909843
tabula_muris_Bladder	mouse	Bladder	Chromium	2500	11102.5	48	2.8734	18	52.0833	7.5	83.6044	0.003	0.0208333	0.0072
tabula_muris_Kidney	mouse	Kidney	Chromium	2782	4753	75	3.40552	21	37.0933	9	57.5069	0.00323508	0.0133333	0.00754853
tabula_muris_Lung	mouse	Lung	Chromium	6597	3286	191	3.30059	99	34.5393	1	112.912	0.000151584	0.0052356	0.0150068
tabula_muris_Mammary	mouse	Mammary	Chromium	4481	5594	179	3.25478	99	25.0335	1	92.3993	0.000223164	0.00558659	0.0220933
tabula_muris_Spleen	mouse	Spleen	Chromium	9573	3244	142	2.27196	100	67.4155	1	319.909	0.00010446	0.00704225	0.010446
tabula_muris_Thymus	mouse	Thymus	Chromium	1431	5193	57	2.3514	37	25.1053	1	64.7529	0.000698812	0.0175439	0.025856
xin	human	Pancreas	Chromium	20784	12662	2462	5.56324	1651	8.44192	1	38.7088	4.81139e-05	0.000406174	0.0794361
zeisel	mouse	Brain	STRT-seq (C1)	3005	12089	586	4.84323	451	5.12799	1	15.821	0.000332779	0.00170648	0.150083
