# Supplementary material for: Identifying cell states in single-cell RNA-seq data at statistically maximal resolution
Source: PLoS Comput Biol. 2024 Jul 12;20(7):e1012224. doi: 10.1371/journal.pcbi.1012224 (PMC11364423; doi:10.1371/journal.pcbi.1012224)
Supplement: S2 Table — (XLSX) [file pcbi.1012224.s003.xlsx]

## Sheet: Clustering Tools
Name	Language	Method	Mandatory Model Parameters	Reference	Reference number	Link to paper
BackSPIN	Python	Biclustering	Clustering depth d: maximum number of clusters is 2^d	﻿Zeisel, A. et al. Cell types in the mouse cortex and hippocampus revealed by single-cell RNA-seq. Science (80-. ). 347, 1138–1142 (2015).	[1]	http://science.sciencemag.org/content/347/6226/1138
DIMMSC	R	Dirichlet mixture model	K: number of clusters, default is 2	﻿Sun, Z. et al. DIMM-SC: A Dirichlet mixture model for clustering droplet-based single cell transcriptomic data. Bioinformatics 34, 139–146 (2018).	[2]	https://academic.oup.com/bioinformatics/article/34/1/139/4060554
RaceID3	R	K-medoids clustering for main clusters; afterwards refinement for detection of rare cell types		﻿Herman, J. S., Sagar & Grün, D. FateID infers cell fate bias in multipotent progenitors from single-cell RNA-seq data. Nat. Methods 15, 379–386 (2018).	[3]	https://www.nature.com/articles/nature14966 https://www.nature.com/articles/nmeth.4662
SC3	R	combining multiple clustering solutions through a consensus approach	K: number of clusters (can give a range)	﻿Kiselev, V. Y. et al. SC3: Consensus clustering of single-cell RNA-seq data. Nat. Methods 14, 483–486 (2017).	[4]	https://www.nature.com/articles/nmeth.4236
SNN-Cliq	MATLAB/Python	Based on shared nearest neighbors		﻿Xu, C. & Su, Z. Identification of cell types from single-cell transcriptomes using a novel clustering method. Bioinformatics 31, 1974–1980 (2015).	[5]	https://academic.oup.com/bioinformatics/article/31/12/1974/214505
SuperCell	R	Coarse graining the kNN network	gamma graining parameter (controls cluster number)	Bilous, M. et al. Metacells untangle large and complex single-cell transcriptome networks. BMC Bioinformatics 23: 336 (2022)	[6]	https://bmcbioinformatics.biomedcentral.com/articles/10.1186/s12859-022-04861-1
References
1. ﻿Zeisel, A. et al. Cell types in the mouse cortex and hippocampus revealed by single-cell RNA-seq. Science (80-. ). 347, 1138–1142 (2015).,
2. ﻿Sun, Z. et al. DIMM-SC: A Dirichlet mixture model for clustering droplet-based single cell transcriptomic data. Bioinformatics 34, 139–146 (2018).
3. ﻿Herman, J. S., Sagar & Grün, D. FateID infers cell fate bias in multipotent progenitors from single-cell RNA-seq data. Nat. Methods 15, 379–386 (2018).
﻿4. Kiselev, V. Y. et al. SC3: Consensus clustering of single-cell RNA-seq data. Nat. Methods 14, 483–486 (2017).
﻿5. Xu, C. & Su, Z. Identification of cell types from single-cell transcriptomes using a novel clustering method. Bioinformatics 31, 1974–1980 (2015).
6. Bilous, M. et al. Metacells untangle large and complex single-cell transcriptome networks. BMC Bioinformatics 23: 336 (2022)
